# Supplementary material for: Characterization of Flexusin A, a Novel Circular Bacteriocin Produced by Marine Bacterium Bacillus flexus R29-2
Source: Mar Drugs. 2025 Feb 21;23(3):95. doi: 10.3390/md23030095 (PMC11943950; doi:10.3390/md23030095)
Supplement: Supplementary file 1 [file marinedrugs-23-00095-s001.zip]

Archive with 1 entries (1 files):
- marinedrugs-3444543-supplementary.pdf
